# Supplementary material for: Exploring the Release of Elastin Peptides Generated from Enzymatic Hydrolysis of Bovine Elastin via Peptide Mapping
Source: Molecules. 2023 Nov 10;28(22):7534. doi: 10.3390/molecules28227534 (PMC10673124; doi:10.3390/molecules28227534)
Supplement: Supplementary file 1 [file molecules-28-07534-s001.zip]

Archive with 1 entries (1 files):
- molecules-2667216-supplementary.pdf
